# Supplementary material for: Interactions Between Endosymbionts Wolbachia and Rickettsia in the Spider Mite Tetranychus turkestani: Cooperation or Antagonism?
Source: Microorganisms. 2025 Mar 12;13(3):642. doi: 10.3390/microorganisms13030642 (PMC11946427; doi:10.3390/microorganisms13030642)
Supplement: Supplementary file 1 [file microorganisms-13-00642-s001.zip]

Archive with 1 entries (1 files):
- microorganisms-3459692-supplementary.pdf
